# Supplementary material for: Structural Characterization and Immunomodulatory Activity of a Novel Mannoglucogalactan from Tremella aurantialba: Implications for Natural Immunotherapy
Source: Foods. 2025 Dec 2;14(23):4126. doi: 10.3390/foods14234126 (PMC12691847; doi:10.3390/foods14234126)
Supplement: Supplementary file 1 [file foods-14-04126-s001.zip]

Archive with 1 entries (1 files):
- foods-3962951-supplementary.pdf
